# Supplementary material for: Development and preliminary evaluation of a multiplexed amplification and next generation sequencing method for viral hemorrhagic fever diagnostics
Source: PLoS Negl Trop Dis. 2017 Nov 20;11(11):e0006075. doi: 10.1371/journal.pntd.0006075 (PMC5714388; doi:10.1371/journal.pntd.0006075)
Supplement: S1 Table — (XLS) [file pntd.0006075.s001.xls]

## Sheet: Primers
Target	Sequence	Panel
adeno A	CGATGCTGCTGGTGATGAAGTT	A
adeno A	GCCAACTGCTCCTACACCATTA	A
adeno C	TGGGCGAGGAGGAGTACTTAAA	A
adeno C	CATGGCCTTGGTGAGTACCATT	A
adeno E	CTCCATCAGCATATTCATGATTTCCATG	A
adeno E	GTGGCCTCGGACCAAGAAGAAG	A
adeno F	CCACTGAGACACACACTTGGAA	A
adeno F	CATCGACTACCTTCTGCTGGAA	A
adeno G	TACTTCCTGGGCACCTTCGATA	A
adeno G	CGTGTAGGAACATGCAGCAGAA	A
adeno I	AGGATGATTGGGAGGTAGCCAT	A
adeno I	CCAGTTGGCTGAAAAACTGCAC	A
BCV 1	AGTCGAATGGGTTTAAGAAGCCA	A
BCV 1	CCCTACTGTGTACCATAGTCATATATCATG	A
BCV 1	GCTCTATATGCAGGATTAAGGACTTTGG	A
BCV 1	GGAAAAGGTCAGATTTCTGGATGATATCAT	A
BFV 1	CTAAGCAGGTCCAGAGTTGCTT	A
BFV 1	GATGCGTCTGTGTGGAGACATA	A
BFV 2	TACAACGAACGCGAGTTCGTTA	A
BFV 2	ACATGGTGACCGTGTTCTTGATTAT	A
BuEbV 1	GGCCATTAGGCCACATCTGT	A
BuEbV 1	GGTCTTGGATAGAAAATGTAGCACAATAGT	A
BuEbV 10	TTAACACACTTGCAAGCAGAGATTAGA	A
BuEbV 10	GGGATCTTAAGCGTTAATACCATTAGGA	A
BuEbV 2	CCCAGGGTTTTGACTCCTATCAG	A
BuEbV 2	TGTGCGGGAATGTTCTCTAAGG	A
BuEbV 4	GGGATATAGTACCCAAGGAAGTGC	A
BuEbV 4	CCTTTGGTATATCACCGCGTGAA	A
BuEbV 5	TTAACTTGTCAATAGCGCAACCTAGT	A
BuEbV 5	GTGGAACACCGGCTCGGAAT	A
BuEbV 6	TCTATATTGAATCGAAAAGCCATCGACTT	A
BuEbV 6	AGTTGATTTTTGCTGAAATGTATTAACTATAGG	A
BuEbV 7	TCAAGCAATGAGGGAACAATGGT	A
BuEbV 7	ACAAATTATGCCTTATGATAAATTGGTTTCG	A
CCHV L1	CGGCTCCAGTAGTGGTTCTTTG	A
CCHV L1	CGTTGTCAGATAGCATCCTCTTAAGATAAT	A
CCHV L2	GTTAGAGCAGTGGAAGACTTGGT	A
CCHV L2	CCAATAGTTGTGAGAACTGTAATGAAGC	A
CCHV L4	GCGCAAGAGAGTGTGAAGTTCT	A
CCHV L4	CCTCTACAGATTCAGGCAACGTT	A
CCHV L6	GATGAAAAATAAGCAACCTGTACCTTTTCA	A
CCHV L6	GTTCAAATAGAAAGGTCCTTGTAAGAGCT	A
CCHV L8	AATGTGCATTCTCCAGAGCTGAT	A
CCHV L8	GTTTCCATAATTTCCGGATTGTGCT	A
CCHV L10	CAGCGCTGTAACACAGTTTGT	A
CCHV L10	CAAGATAATAACGATGATGATGAAGCTGAAATG	A
CCHV L12	AAGCATGTCAAGTTTCATCTCAACAAG	A
CCHV L12	CATGAGAAGCAGCAGTAGTGTCA	A
CCHV L14	AGTGAATTTGATGGACAAGTTATCGCT	A
CCHV L14	TTGGTTAATACCTCAGTCCTCCTCTT	A
ChikV 1	GAACCTAGGCAGGTCACATCAA	A
ChikV 1	GGCCATCACCTCTTGTAAGTCC	A
ChikV 4	CTTTCCGGTGACCCATGGATAA	A
ChikV 4	GTTATCTGCGTAATACACAGACACCAA	A
ChikV 6	TGGATGACGCAGATGCATCTTC	A
ChikV 6	GTCAACGCTTAGGTCGAATCGA	A
ChikV 7	CAGCAATCATCCAGAGACTAAAGAGT	A
ChikV 7	GTAGCTCCTGAGTTTTGACGGATTA	A
ChikV 10	CTTGGAATAGGGACGGATGATAGC	A
ChikV 10	TATGTGCTGCAAGGTAGCTCTTTAC	A
ChikV 12	CGGTACAAGTGTAATTGCGGG	A
ChikV 12	GAAGCATGATGACTTGGTTTTTCCC	A
ChikV 13	TGGTATTGGAGATGGAGCTACAATCA	A
ChikV 13	CCAGTAAAGACCTTGCAACTGTAGT	A
ChpV L L1	ATCGAACTCAAGCCAACCCACAA	A
ChpV L L1	GGCCCTTCAGAAGAGACCAATG	A
ChpV L L3	GGTTTTATTGCCCAGAAAAGATTGGG	A
ChpV L L3	GGCAAAGAAGATATTAGCGGAGTCTA	A
ChpV L L5	CAAACCTAATCTAGACCTACTTTTGTGCT	A
ChpV L L5	GGAAATTCTAGGAAAGTCAATAAGCACCT	A
ChpV L L7	TCTATCATTGACCAGGACCACCAT	A
ChpV L L7	TTATCTGATCTTCTGAAAATTGGTCTGCA	A
DGBV L2	GTGATAGGCACATTAAAATGGAATATGCT	A
DGBV L2	GCATTAGTTTCCCATAGAGCTCTTGA	A
DGBV L4	TTTTTGGAGACACATGTGTAGACTCA	A
DGBV L4	CCCAAGCGTTATTAGTCCATATCTTCT	A
DoBeV L1	CCAGCTACAATTCTCTCTGACCAA	A
DoBeV L1	GGTCAGAAAGTATTTTAGTGATTAGGCTCA	A
DoBeV L3	GCAACAAAATGGTCTCCTGGAGAT	A
DoBeV L3	GGTGAGCAAATTCAAAGAAGCAATCT	A
DoBeV L5	AGGCTGTGGTCTGAAGAGGTTA	A
DoBeV L5	TCGTAAGGGTCTAAAAGAGAAACTTGC	A
DV1 1	CCATGAAATTGGTGATGGCCTTT	A
DV1 1	GAGGTCTTAAACAACAGTGACTTTCCT	A
DV1 4	CGCACCATGCAAGATACCCTTT	A
DV1 4	CTCCAAAGACCTGGTGTACCAAT	A
DV1 5	GGACTATGGGTTTGGAATTTTCACG	A
DV1 5	CACATAAATCAAAGTCTAGTTCCAACTTGC	A
DV1 6	AAGTGGACAACTTTTCATTGGGACTATTA	A
DV1 6	CTGAGGCATTAGCTCCAACCAT	A
DV1 8	CAGCCCTCCAGAAGTGGAAAAA	A
DV1 8	GCCTTCAGGAGTCTTAAAGGTACC	A
DV1 11	AGCTTCAGCCTGGACTCTCTAT	A
DV1 11	TCGACAGTTGGGTTTTTCATTATTCCA	A
DV1 13	CTAGGCGCTGGAACTAGACATG	A
DV1 13	GTGATAGGCCCATGTTTTATATGGATTG	A
DV1 14	GCTCTTGGTTTCATGAACGAAGAC	A
DV1 14	GCCTCATTCTGAAGGTCATCCT	A
DV1 15	CATGCCGCAATCAAGATGAACTC	A
DV1 15	GATGGCATTAGCAGCTAGTCTCA	A
DV1 17	TCTCAAACATGTTGAACATAATGAATAGAAGGA	A
DV1 17	TCTCTTTCCTGCTTGCTAACTATCATG	A
DV1 19	TAAATATGAAGGAACAGACGCACCATGCAA	A
DV1 19	CTAAACAAAACTCCATATGCAGTTCCA	A
DV1 20	CATATGGTTAAAACTGCGTGACTCCTA	A
DV1 20	CAATGTTCATCCACAACAACCGT	A
DV2 1	AAAAATCAAAGGCTATTAATGTCCTGAGA	A
DV2 1	GTCTACTGACAATCATGTGTGGTTCT	A
DV2 2	TATCGAATAGGGACTTTGTGGAAGGA	A
DV2 2	CACAATTTTTCCTTTCATGTTCTTTTTGCA	A
DV2 4	GGACTGGTTCAAGAAAGGAAGTTCT	A
DV2 4	CCTGCACCATAACTCCCAAGTAC	A
DV2 5	GCAGGATGTATTTTGTGACTCAAAACTT	A
DV2 5	CTTAAAGAGGGTCCTCTGTTTCCAC	A
DV2 7	GAAAGTGAGCTGCACAACACTG	A
DV2 7	GCTTCCTGATATCTCTGCCTGTT	A
DV2 8	AAGAAGGAACATTCCACACGATGT	A
DV2 8	TTCCGGTGTTAGTTTTGAAAAGGC	A
DV2 11	CATAGCATTGAAAATTCCTCAGTGAATGTC	A
DV2 11	TTCTAGGTCAATCACTGTTATTCCATCG	A
DV2 13	TGGGTATCCAATGCTACTGGGAA	A
DV2 13	TGCCATCTGTGTTACCATAGGGA	A
DV2 14	TTTTTAGAGTTTGAAGCCCTAGGATTCT	A
DV2 14	CGCTACCTCTTTGGTCTCTTCTTG	A
DV2 15	TCACACCATTTCCATGAGGTAATCATG	A
DV2 15	GTGTATGGACCAGGTTGTTCTACTT	A
DV2 17	GCGCCTTTCAATATGCTGAAACG	A
DV2 17	CATACTGACGATCATGTGTGGTTCT	A
DV2 18	CCGTTGCTCCCTCAATGACAAT	A
DV2 18	ACAGGTCACAATGCCTCCTTTC	A
DV3 1	CAGATTTCTGATGAACAACCAACGA	A
DV3 1	TTGTTGATAATGCTCAGCATGTTTGAAAT	A
DV3 2	TGGTCACTCCATCCATGGCTAT	A
DV3 2	TTTTGCGCATGTCACCAAACTT	A
DV3 4	CGAGAGAAGTACACCCAACTATGT	A
DV3 4	TGGGCCTCTTATCCCACAATTTTC	A
DV3 5	CAGTTTGAAAGACACACTTAAAAGGAGAAG	A
DV3 5	CTGTTAAGATGTTCTCAGTCTCATCATCTT	A
DV3 7	GGACCAATGCCAGTTACCGTAG	A
DV3 7	TCCATCAAAACACCATTTTCTATCTGTGTA	A
DV3 8	TCTCCAACCAGTTATTTAGATGTAGACCT	A
DV3 8	TTTGAGCTTCTCGAGTGGCTTT	A
DV3 9	ACAAGAAATCCGGAATCACCGAA	A
DV3 9	AAACATCCTTTCCACTCATTAACTTGACT	A
DV3 10	GGGCTTACCATGGATCTTATGAAGTC	A
DV3 10	GAACTCTTCCCTTGTGCATAACCT	A
DV3 12	GTTTATAACATGATGGGCAAGAGAGAGAAA	A
DV3 12	AGCTTGAATATAGCGTTCGCTAACT	A
DV3 13	ATGGAAGACAAAACTCCAGTTACAACT	A
DV3 13	TAGCCTCTTTTTCACTTCCTACGTTTAC	A
DV4 12	CAGGAAGGGAGATGTGAATCGT	A
DV4 12	GGCTTTGGCTAGGATCTTGTGA	A
DV4 14	ACTGGCGCTGATAACAGTATCAG	A
DV4 14	CATCTTCTTCTTTGTCCCACTTGTCT	A
DV4 2	ATCGGAAGGAGCTTGGAAGCAT	A
DV4 2	CCTCAATGCAATAGGTTCTTAACAGAGT	A
DV4 3	GGTTGGGCGTATCATCTCATCT	A
DV4 3	TAAGAGCCCGATTAGGATTCTAACCAT	A
DV4 4	GATGAAATTTCGAGAAGGAAGTTCAGAAA	A
DV4 4	CTCTTGAATGGTGACTGTTGTTCC	A
DV4 5	GGCTCTGCCAGTATACCTAATGACT	A
DV4 5	CCTCATCCTGCTTCACTTCTATGATTG	A
DV4 7	CAGGAGATGTCTCAAGCCAGTT	A
DV4 7	GAGGTCTCCTCTCCTCATTAATTCTACA	A
DV4 8	CACCATTCTGACTCCCATGCTA	A
DV4 8	CTGCTTTTCAAACTTTGGGTCATAAGAT	A
GuanaV L2	CTCTAGGTTTAACAGCCCAAAAGAGA	A
GuanaV L2	AGAAAATTCTGGCAGAATCAATCAACAAG	A
GuanaV L4	ACATCCTCCTTTAGCCTAAAAGCTTC	A
GuanaV L4	AAAACCATGTACACTGGAAGGTGT	A
HepA 1	TGTAAATATTAATTCCTGCAGGTTCAGGT	A
HepA 1	AAAGGTTTTTGTCTTAACAACTCACCAATATC	A
HepA 3	GTGAATCTGTCAAATTATGAAGATGCAAGA	A
HepA 3	ATTGCCAGGAACAAAACAAAACAGTAA	A
HepA 5	TTGCTATCTGTCTGTTACAGAACAATCA	A
HepA 5	AGTATCAGCAGTTACTCCTCTCCAA	A
HepA 7	GCAAATGGACTCCAGAATGATGGAA	A
HepA 7	CATTGAATGGACAGTTCTCAACTTTTGTAT	A
HepA 9	GAGTTCTTGGTGTTTTGGTTGGT	A
HepA 9	GAATCACTACATTTCCTGCTGAAATTGAG	A
HepA 10	AGAGGTAAAGGAGAAGGTCTTCCA	A
HepA 10	CTGGCTCATCAACAATAGGAAGAGAAT	A
HepA 11	CCCGTTTTCTTTTGTGATGCCA	A
HepA 11	AAAAGCAAACCACTGGGCATTT	A
HepB 2	AACTTCCTATTAACAGGCCTATTGATTGG	A
HepB 2	CTAGGAGTTCCGCAGTATGGATC	A
HepC 1	GACGACCGGGTCCTTTCT	A
HepC 1	GCGCACACCCAATCTAGG	A
HepC 2	GAGGCCGACAACCTGATCTTAC	A
HepC 2	GGACCATTTCATCATCATGTCCCAT	A
HepC 3	GGGTGAGAATGAGAAAGATGTGTTCC	A
HepC 3	GTTCAAACCCACCCACAAACATC	A
HepC 4	CGGGCTGAAGCTATGATACATGA	A
HepC 4	AAAGATGACTGGCTCAACAGCT	A
HepC 5	GTTGAGACACTCGACATCGTCA	A
HepC 5	GCATTCATCACATATGATGATGTCGTAG	A
HepD 1	GGTGAGTCGGTAAAGAGCATTGG	A
HepD 1	CCGCTGCTCTCTTTGCTTTC	A
HepE 1	CCTTGCGAATGCTGTGGTAGTTA	A
HepE 1	CAGAAAACCCGTCGAAGCAGTA	A
HepE 3	ACAATCTCTCTTTTGATGCCAGTCA	A
HepE 3	CTGGACTAGAAACAGCATCAACCT	A
HepE 4	CAAGTCCCGCTCTATTACCCAA	A
HepE 4	ACGGATCAGCTCACATACATCC	A
HepE 6	CACGAATGTAGCTCAGATGTGTGT	A
HepE 6	GGATTGCGAAGGGCTGAGAA	A
HntV L1	TACCTTGATAGGCTATATGCTGTAAGACA	A
HntV L1	AGGGATTTCGCCTTTAAGGAAAAACTTA	A
HntV L3	AAGATCAAAGTATTGGTCCCTTCATTCTT	A
HntV L3	TCATCTTTTGGCATATTGCCAACAAAAA	A
HntV L5	CCAGAAGTTTATTAGAATGAAGCGGAAAC	A
HntV L5	TTCCATACCTGTTTAAACAGTAGTGACAT	A
HntV L7	GGCTGCTCTTAAGCTATGTATAGAGG	A
HntV L7	AAGCCTTCTTATCCCAAAATATCTCAAGT	A
HtlV L1	TCCAGATGAATTTAGAAGCTCTTTGCT	A
HtlV L1	CAACTACTGTTCCATCTAGTCTTGTGTG	A
HtlV M1	AGAGACGGCTATACATTAAAGTAGAGGT	A
HtlV M1	GCTATCAGTCCCAGCCATTCAG	A
HtlV S1	CCCTTGAATTATCAAAACATGTCCTTGT	A
HtlV S1	AGAATAAATGAGCAGCCTGCAAGA	A
JuniV L1	ACTAAAATCTCAGATTCTGTTTTGAGTGTG	A
JuniV L1	CAAAGGTAGTGATCATTACAGGTTATCAGA	A
JuniV L2	ATCTGGCCCAATGAGGTCATATG	A
JuniV L2	TTGATCATTCAAGTAGAACACACACGA	A
JuniV L6	GGACTTAAGGTTGGTCTTGAGGA	A
JuniV L6	GTTAACCTCTCGAAGTGATTCCTGA	A
KFV 1	GAGTTTCATTGGTGTTGGAATTAGGC	A
KFV 1	GTTCCACCTTCACCACATATGTGA	A
KFV 3	CCTCATCAAGTTTAGGACCGGAAT	A
KFV 3	CCCAAATCTGGCCAACAACTTC	A
Lassa5	TCCAAATTCCAACTTGGGCTCAA	A
Lassa5	GATCACCATCAAGTTGTTAACCAAAATGAT	A
Lassa 7	CCTGAGCTTGTCATTTACCCAGT	A
Lassa 7	TGTTGCTCATGGAAGGATTAAAGCT	A
Lassa 9	TCACTCATGAAGGGCAACAAATGT	A
Lassa 9	GCAATCTGAGGTCCTGGCAATT	A
Lassa 10	GCTGCAACGAACTTTGTTAACAATG	A
Lassa 10	AGTCGGTGTAGTGCCTTCTCATA	A
Lassa 11	TGAATTGCTCTCCCTTTCACTAATTCTT	A
Lassa 11	TAGGTTGATTAAAGGTGAATTGTCCAATCA	A
Lassa 13	CGCTCAACCCATTTCTCGAGAT	A
Lassa 13	GCAGAAGACAACATCGAACACTTAATTTAT	A
Lassa 15	ACTGCAACCTTTCCACATCAATAACA	A
Lassa 15	GCTCATTGGAGGATTTCTTTGATGC	A
Lassa 17	CTGCTGCAACAAACTTTGTTAGC	A
Lassa 17	CGGTGTAGTACCCTCTCATATTAGTTCAAT	A
Lassa 19	CGTTGCTGTGTCTGCAGGATTA	A
Lassa 19	GATCTTAATCCTAGCCCATCCCAGTA	A
Lassa 20	GCCTTCGCTCAACCCATTTCTT	A
Lassa 20	CTGCGAAAGACAGCATGGAACA	A
Lassa 22	AGTCATACTCTCCAAACTGCAACTTC	A
Lassa 22	TCTTTGATGCTGTAGCATTATTGCCT	A
Lassa 24	GCAACGAATTTTGTCAATAATGGTACTTCA	A
Lassa 24	TCAGATTGGTGTGGTACCTTCTCA	A
Lassa 26	AATCCAATTTCGGCTCAAGAAATTTCTC	A
Lassa 26	TCAGATAACCAACATCAAGTCTTTGACC	A
Lassa 28	GTGATGCTCTCTCTGGTGATTTGT	A
Lassa 28	GCGGATTAGGGTGTGTATGGTG	A
Lassa 29	GGGAGATAAAGTGTCAGTTCATGAAAGT	A
Lassa 29	AGGATCCCAGCCATCCTTGTAA	A
Lassa 30	GGGACTGTTGAGATTTTAGATCCCA	A
Lassa 30	AGTTCATTACAGTCTTCTATCCAACTCAC	A
LepSp 1	GTCTTCGGATTGTAAAGTTCAGTAAGC	A
LepSp 1	TCCAGACACATAGTTTCAAGTGCA	A
LepSp 2	GCAAGCTGGAGGCTAATCTCTT	A
LepSp 2	TGCGGTTAAGGACAACCTCTTC	A
LloV 2	GCTGACGATCTTGATCTTTTCGATC	A
LloV 2	TTCTTCCTCTGACTCCTCAGTGT	A
LloV 4	CTCCCGTCATCTACATAAAAACAAAACA	A
LloV 4	TGGTGTGTTTTGTGCAGATTGTG	A
LloV 6	CAAGACATCCGAGTGTGCAAAC	A
LloV 6	CCGTAATGTTGGCAGACCAATC	A
LloV 7	CAACAACAACAAAGTAGGCAACCTA	A
LloV 7	GGTGCTATCTTTGGTGGACAAGA	A
LloV 9	TGGTTGTCTCAATATCTACAGTAGAAGTCT	A
LloV 9	GATGGAAAGACCGAATCTTTGTTTGT	A
LujoV L1	CCGAGTGACAGCGATCATGAAG	A
LujoV L1	GGGACATCCACTATTGAGATTGAATGA	A
LujoV L3	TGGCTAGATCTGCCTAAAAATGGG	A
LujoV L3	TCAGTGAACAAAAGTGCATTCCAAAG	A
LujoV L5	AATTAAGTCTTAGTCTGGAATTGTGCTTGA	A
LujoV L5	AAAAAGGTTCAAGACACTGAGGGTA	A
LujoV L7	AATGCTTTTTAAGATCTCTCTGAGTTGACA	A
LujoV L7	GCTGCGAGATTTCAAAGAAGCAA	A
MachV L2	TGTCTCACCACTTTAGGCTTCAC	A
MachV L2	TGAGTCAATTAATAAGTCAGCTTTCCAGT	A
MachV L4	TCGGTGAAACCCAGTCTAGATCT	A
MachV L4	GGCCGAGCTGATAATTCAGTAAAAA	A
MayoV 10	CGTCGGGCACAACGACTA	A
MayoV 10	GGTACTCCACTCCCTCCACTG	A
MayoV 3	CCTCGGAATGCCCTCAAAGTC	A
MayoV 3	AGACCAGCGGCTCCGTA	A
MayoV 3	CCCGCACTTTCTCATAACCCT	A
MayoV 3	TGTAATTGCATCAAGTTGAAGAAACCG	A
MayoV 5	TAGAACGAGTGAGGCTGTGGTA	A
MayoV 5	CTTGAGGCCATTTTCGTGCTAC	A
MayoV 6	TAGTGACTCATCGACTCCACCAA	A
MayoV 6	GGATCATTGCCAAGTTCTTCTAATGAC	A
MayoV 7	TCGTACCAGATCACCGACGAATA	A
MayoV 7	TGGTCACGTAAGTGGTCAAATTCTC	A
MayoV 8	CCACCCTACTTTTGTGGAGGTTTC	A
MayoV 8	CGACCTCAATCTCAGAACCTAAGC	A
MayoV 9	CGCCCTTTCCGTCGTGA	A
MayoV 9	CGTATGGACGGGTCAACTTATACG	A
MRBGV 1	CGGGCTATGAGTTTGATGTCG	A
MRBGV 1	AGATAAAGCTAGACCTCAAAATCCCAAAAA	A
MRBGV 2	CCAGAATCACTTATAACAGCCCTCAT	A
MRBGV 2	GTTCTTGCATGTGATTGTTATTTGATAGCT	A
MRBGV 4	ACAGGAAATTATCCTAACATGAAAACCACA	A
MRBGV 4	TGTTGGTAGGAGGATCTAACAGCAA	A
MRBGV 6	TCAAGTGTCTGATTGACAATTTGTACCT	A
MRBGV 6	CTTTATCCATCGTGCTGTGGAATTAAG	A
MRBGV 7	CGTCAGAGGCAAGCAATTCCTT	A
MRBGV 7	ACTCAACGAGTTGCGACCAATT	A
mumps F	CGGCGATGAAAAATTCAATACAAGC	A
mumps F	AACAGAAACAATCTGACCCTCCATT	A
mumps HN	AGTCTCAAACTGCTCTACAAACATCC	A
mumps HN	ACTGTTGCAATTGAGCAGCTTTT	A
mumps L2	ACTGATATGTTAGAGGGACGACTCAA	A
mumps L2	AGGAGCTCAGCAGTTAAATCAGG	A
mumps L4	CCCACCTGTTCGAATGGATACA	A
mumps L4	GGTTGTTAGCTCTAAGCCTTTCAAAGAATA	A
mumps M	CATCATCAAATATCTGCGGACCATCT	A
mumps M	ACGGCACTTAGATGCAAAATAATTTTCAT	A
mumps VP	AACAGGTTCATATCGAAGTGTGGAA	A
mumps VP	CAAGCACCTTGTCCACCTTTTG	A
NYHV M2	ACCTATGTATAGCTCGTTCTCAACTTTAGT	A
NYHV M2	TCTGAGTATGCCTCACAACTAGCT	A
NYHV M3	TGATGGAATCAGGATGGTCAGACA	A
NYHV M3	CCATGGGTATGCATACTTCTTACACTC	A
NYHV M5	GTAACAGAACCGCACATTACCAGT	A
NYHV M5	GCAATCAGTATCATGGCAGCATTT	A
OHF 1	CCCGAAGCCCTCTCTTGAAATC	A
OHF 1	GTCTGTTGCTAGAATCACACAGGT	A
OHF 3	GGGCTGGAAAAACTCAAAGTGAA	A
OHF 3	TCTTCTGGAAAACCCTGCCAAT	A
OHF 4	CGTTGTGGAAGTGGGCTGAT	A
OHF 4	CGCATCATGCCACTTGCTAAA	A
OHF 6	AAGAGGAGGCTGGTCCTACTAC	A
OHF 6	CCACTGCAGTTGGAATCTGTGT	A
OroV L2	GCTGGCGAGAAATGGTGAGTAG	A
OroV L2	CGTATCTAATTTGAATTGTTGCTCCCAT	A
OroV L4	AAATGTGTCTGTACCTTGTCGAAAGA	A
OroV L4	TTATCCTTTTCCTCTCAGCAGGATATAAGA	A
OYYV 2	CGCTGTGACACGATTGTCTCAT	A
OYYV 2	CCTGAGCAACTATTGGGAGCAA	A
OYYV 3	CGATCAGAAGAAATGCTGCAAGAGA	A
OYYV 3	GGTACTCCGAAGACACCTATAACC	A
OYYV 5	GCTGCCGAAGTACAAAATCGAG	A
OYYV 5	GCTTCTGGAACTATACTCGCTGT	A
OYYV 6	TGTCAATACCCTCCTGAATATCACCAT	A
OYYV 6	AAGGGTCTGCTACTCTACACGA	A
OYYV 7	AGTACTACGAACCAGAAGAAAAAGGC	A
OYYV 7	TCGTGAACCTCCCTCCAGAATA	A
OYYV 8	CTACCTTGCAGTACATACGTCCAT	A
OYYV 8	TCAGCGGTTATTAATCCTTCATTGGAG	A
Pfalci	ATGTTAAACATTTCACAACACCAATGC	A
Pfalci	GAATGATATTCCTAAGAAGTTAGAGGAACTGC	A
PichV L2	GTTGGCAATAAATCTTGGCCTTTTCT	A
PichV L2	GTTTCTCAATCTTCCGGGAATCACA	A
PichV L4	AAACACCTTTGCGCTGATTACAAAA	A
PichV L4	CTGAGGCTATTGAGGATGCTCTT	A
PichV 5L	GAGGATGTCACTGCTAGATCAATGT	A
PichV 5L	TTAGTAGACACACTAGACCTCTCTGTTG	A
PichV L7	GTAATCAGCGCAAGGGTGTTTAC	A
PichV L7	TGTCAATTGCAACACAAAGGTCTAAAAAT	A
Pmal	GGGCAGATGAAACATCAAACAGT	A
Pmal	CTGTCCTGTTGTTCCCGTAGTT	A
Pova	AAAAAGCGTGTGCAAACGTTAAAA	A
Pova	AGATGAAAAACAGTGATAAGGCGATCA	A
Pova	ACCTGGAACTGCAAATGGTGAA	A
Pova	GTCACGGCTTTTGATAACAACTCAG	A
Pova	CTTCAGGCTCAGATACATCATCATCTG	A
Pova	CGTAATTGTCAGAAGTTGCATGTTTGT	A
PTV L4	GCTAGGAGCATAGGCAGGTTCT	A
PTV L4	ATCCTGAACAAACTGATCTTCTACCTTG	A
PTV L5	CGACAACTGGATTGACTTAATAAACGAGAA	A
PTV L5	CTGTCGATAAAGAAGACACAACACCT	A
PuumV L10	TTGGAAACATCCATAACCCAACGA	A
PuumV L10	ATTTCCAACTGCCTGTAGTGCT	A
PuumV L12	GCCAAATTAGCTTACAAGCACCAT	A
PuumV L12	TTAGCACATTCATTCTGCTGAACCT	A
PuumV L14	ACTCCGAGATAGAGAAGTCTACTACAAATG	A
PuumV L14	ATCTGCTGTGACTGTCACTTCAA	A
PuumV L15	GAAACATCAGCAGTAGAATGTTTGGAC	A
PuumV L15	GCTGTGACTGTTACTTCAATGAACTCTATT	A
PuumV L3	TATTGTAAGAACTGGCTCGAGACAGA	A
PuumV L3	TCTTTGATATTCTGTGTTGGCTTGAAGTAT	A
PuumV L6	GAAGTGGTCACCTGGTGATAATTCA	A
PuumV L6	ATCAGAATGGTGGGCAAATTCAAAAA	A
PuumV L8	GGAGCTTGCAACAGCAGGTATA	A
PuumV L8	CATTGTCATTGCAGTGACTATGCTG	A
Pviv	GTCACAACCAATGCGGTAACAT	A
Pviv	CTCTTTGAGTAGTTTCTTGTCCATGGT	A
ReEbV 2	CAGGTGACTTGGTCTTGTTCGA	A
ReEbV 2	CTTGAGGGATCATCATCGCCTT	A
ReEbV 3	ATTGACCCATTCTGCTTAAAATGCTTC	A
ReEbV 3	GCCGGACTTCCATTTGATCTGG	A
ReEbV 5	GACAACGAGCCGAAACTTCATC	A
ReEbV 5	TGATGGGACATCGGTAGCAATTC	A
ReEbV 6	AGAGAGAAAAATCTCAGGGTTACTCCA	A
ReEbV 6	GGAGATTTTCACGTTAGCGATCCT	A
ReEbV 8	CCTTTCTTGAGTATTATCTCAAGGCAACA	A
ReEbV 8	GTATCTCAGCTGTTGACACAGATAGG	A
ReEbV 10	GACTGCAAAAGGCAGAATCACAAAA	A
ReEbV 10	GAATAGGAACTAAAACTGTCGTCAGGAA	A
Reo L2	GTTGTTGATAATCAACGACACCATGA	A
Reo L2	GATTCAAGCAACATTGCATCGGTA	A
Reo M1	CTACGACGTCACCGATGACAAT	A
Reo M1	TCATATCAGAGACAATTTGAGGTGATATGT	A
Reo M2	GTGTTCTGTCAGTGTCACCAAAG	A
Reo M2	CTGATACATCCATCCATTGGATTCCTC	A
Reo S1	CGCAGAACGCAGTATTGGATCA	A
Reo S1	CAGACGCAACATAGCTTTGCTC	A
Reo S3	TGAGAGATATTCTCCCTCATCGCTT	A
Reo S3	ATGTTTTGAGTACACAGATCGCTTCT	A
RVFV L2	GGTGACTTGTTCAGGTCTTCAGA	A
RVFV L2	GTAACAACAGCTGATGAGTGGTTG	A
RVFV L4	CACTCGTAGTGTGTCAGCTGAA	A
RVFV L4	GGGCTGTCCTATGTCATTTTCTATCT	A
RVFV M1	CAATTCTAATCTCGGTTCTGGTGTGT	A
RVFV M1	CGTCTCTCACACCGAACTATCC	A
RVFV M3	TTGCCAGAGTGGCAGACAACAT	A
RVFV M3	CATGATAGCTCACTTGAGACAGTTTTTATC	A
RVFV M4	GAGGGCCTCTTAAAACTATACTCCTC	A
RVFV M4	AGTTTAATTCCCAGCTAATCTGGCA	A
RVFV S1	CCCTAGTGCTTATCAAGTATATCATGGATT	A
RVFV S1	GTTCTCCAAGAGGCCAGGATATG	A
RVFV S3	TTCTCATGGCTTATAAAGTTGCTATTCACT	A
RVFV S3	CAAGTATAAGCTAAAGGAAGGGAATCCTTC	A
SaaV L1	TGCTGATACAGTGTTCGTTATTATCCTC	A
SaaV L1	CGCATTCAGATTGAACTATGTGGCT	A
SaaV L3	AAGAGAAAGTTGATGTATGTGAGTGCT	A
SaaV L3	CAACTGCTTGAAGAGCAATGACAT	A
SaaV L5	GTCAAGTCGGCTATGGTCAGAA	A
SaaV L5	GTCAAGTCATATGGATCTAAGAGAGAAACC	A
SabiaV L2	CTTCAATATGTTTTTGAATCTTGGGCTTGA	A
SabiaV L2	CATCTGTGGCCTCAGGTTTCAT	A
SabiaV L4	CTCAGCCCTAATCTTGATCTACTCTTG	A
SabiaV L4	GGATCCAAAAAGAAATGAGAAGAATGCA	A
SeoV L1	AGTAGTAGACTCCGGAAGAGACAAAA	A
SeoV L1	AATTAAGGAACCTGTTATTCGGTAGTTGT	A
SeoV L2	GGTTATAGTACAGTGAGTGGTCTTTCTAGT	A
SeoV L2	GGATACCTGCTTACCTGAAAGATTAAAGTT	A
SeoV L3	GGCACCCAAGGAGCTTTTTACT	A
SeoV L3	TGTCCAGCATGATCTTTGACTCAG	A
SeoV L4	TGCTGTGACATCTTTGTATTCTGGT	A
SeoV L4	TGCCCATTCTACAGTTTCAAGATGTATTTT	A
SeoV L5	GGAGAGAGCTTTATTGAGCTCAGTAAT	A
SeoV L5	GCCACACCAAATAATGATGAGCACTTA	A
SeoV L7	GAAAAGAAGATATCGGTCAACAGAAGGA	A
SeoV L7	TCTAATCCAAAATTGAAGGTTACTCTTAGATCC	A
SeoV L8	GATGAGAGGGATAATTAAGCTTCTAGAACC	A
SeoV L8	GCAAACTGATCCACAACAGACTCA	A
SFS L1	GAGAGAGGTCATCGAGAGCTTTAGA	A
SFS L1	CTTTTGCTTCATAGGCTACCTTTGAC	A
SFS L3	AACACGGTGGGTTGAGAGAAAT	A
SFS L3	TGCCATCTAGGATTGAAATGAATTGGAG	A
SFS L4	CAAGTTGTCAGTAGTGATCCGTGAT	A
SFS L4	CGTAGTAGAGGACCCTTCCATTG	A
SFS L5	GTCAAGAACCTCTAGGAGAGGGTT	A
SFS L5	GAAAAAGCTATTTGCAGTTGTCTTGAAGAT	A
SFS L7	GCCTAGGAGGGTTCAGACACAA	A
SFS L7	CCTTACAGACTGCATTGCCAGT	A
SFTS 1	GGGCTCCCAGACCTAGATGTAA	A
SFTS 1	CGCCTTGAGATTGGGTCCCTATA	A
SFTS 3	TCATGCCCTCAACGACTCATTT	A
SFTS 3	CTCCAGAAAGCTATTGAGTTCAGCA	A
SFTS 5	CTGAAGTCAGCCCGTAGTCTTG	A
SFTS 5	GGAGGAGACTGGATGTGAAGTG	A
SFTS 7	GCCTGCAAGACTACAGACCTTG	A
SFTS 7	CAATGACGTGAGAGGAGGTACA	A
SFTS 9	GCTGTAGAGCTCTCAGAGGGAT	A
SFTS 9	GTGCCAGCCCTGTTTTAAAGTTAA	A
SiBiV 1	GACCCGCAGAGTCCGTTT	A
SiBiV 1	CGTTTCAGCATCCGGTGTATCA	A
SiBiV 3	CGCTCTTGCCAGAAAGTTTGTC	A
SiBiV 3	CTAGGCACACAGTCATTCTTGC	A
SiBiV 5	CGTATGGCACTAAAATTGATGCTGA	A
SiBiV 5	TATCGCGACCACCTTACCTGTA	A
SuEbV 10	TAGGTATAACCTTGTTGATTCGAGAAATGG	A
SuEbV 10	AGCATCACTCATTCGGTGTAGG	A
SuEbV 3	AAAAAGAGAGCTATTCTTTATCTGAATGCC	A
SuEbV 3	TAGCGGTATTTTGCCGGTCATTAAT	A
TFEbV 1	TTCTCATTGATCTGTTACTTACTCTGAGGA	A
TFEbV 1	GGCTATGAAGCCTGAAGACACT	A
TFEbV 3	CCAGATCAACCCAAACCCTCAA	A
TFEbV 3	TCGTTGAAGATTTCATGTACCGGAA	A
TFEbV 5	TGGTGCTATCTTCATCTCTTTGATTTGA	A
TFEbV 5	CATCTTTTGGTTGCCGTTGGTA	A
TFEbV 7	CCATGCATCAGTGTTATAATTGGGCT	A
TFEbV 7	TGGGTCAAGGGTTGTTCTTTTCT	A
TFEbV 9	TCCTCCACTACCTATGATCAAAGAACT	A
TFEbV 9	CATTGCGTGTTGGATATGGCAA	A
TosV L1	TCAAAGTTGTTAGCCAAGAAGGTCA	A
TosV L1	GACCTCAGATTAGAAGGTTACTGGAAAAA	A
TosV L2	GTCTATTTGGATCTGATAGCCATCCAT	A
TosV L2	GATAAAGCATTATCTATTCTCAGTACTCATGGG	A
TosV L4	ACTTCTGAGCTTGCTGATGGG	A
TosV L4	TGTTCTCCAGAACTCCAAAGACTTC	A
TosV L6	GGAAAGAATCCTTAGAAAACAACCAGCT	A
TosV L6	CTACATAAACATGGCCAGTCTCTGT	A
TosV L8	TAGCTCAGATGGTGTCACCATAGATATT	A
TosV L8	ATCAGCCCTGTTCTCTAAAACCC	A
TulaV 1	ACCGTTCAAGGTCCATACTTGC	A
TulaV 1	TCTATGACTTTAGAACACTCATTTTGCTGT	A
TulaV 3	GGACAGGTCATTAAACTAAAACGGAAG	A
TulaV 3	GCTCCAGATTTTTCTAAATAGCAGGGAA	A
TulaV 5	GTTATGGATGATAGTGATGATGAAGACCA	A
TulaV 5	AGCCCTTAACAATACTCTCAAATTCTGTT	A
UukV L1	ACCATCCGACAACAGGGTCTTA	A
UukV L1	CCGGTTGGTTGTAAACTCAACCA	A
UukV L2	AGACGCAACAATCAGGGCTT	A
UukV L2	CGACTTTGATCTCTTCTTGATGATGGATG	A
UukV L3	GGAAGAAGCTCCATTGGAATACAAGAAA	A
UukV L3	CCGCCAAGATGGAAGTAAAGGAAG	A
UukV L5	CAAAAACTGGCCATTCCAGAAACA	A
UukV L5	CATCATACCAGTTTCCGTTTGCA	A
UukV L7	TGGTTTCAAGTACAATGTGTGGGTT	A
UukV L7	TGAAGAAGAAATAACTCTGATGATGCAGT	A
VACWR068	AAGGCTACATACCTTTTAAAAATCAATGCC	A
VACWR068	AATCATTTAATCCATCGTACATGGTTGGA	A
VACWR098	TATCCAAGAAAAAGTCATGTTGGAACAGT	A
VACWR098	TCGTATTCTATTACCGCCTTCTGGAT	A
VACWR102	ATGATGATGTTAGAGGTGATGTAATCGTT	A
VACWR102	GATAGACTGTTGTTATGGTCTTCGGAA	A
VACWR122	TGTCAGAACAAATAGAAACGAGCTATTTCA	A
VACWR122	TGCTGGATTAGGCTATAGGTGTCT	A
VACWR144	GGGAATAAAAATCCACTTGATACAGCCA	A
VACWR144	GACAACTTCTGGAGGCATATCGT	A
WNV 1	CCGCGTGTTGTCCTTAATTGGA	A
WNV 1	CTTGGAAGTTGGAGAGAGTGACT	A
WNV 2	GGCCTACAGCTTTAACTGCCTT	A
WNV 2	TCCTTGTCTGCACACATAAGCTG	A
WNV 4	TCCATTTGGCGATTCATACATCGTA	A
WNV 4	CGTGGACGTTCACAGAAAGGAA	A
WNV 5	ACAGCATGGAAGTGGAGGATTTT	A
WNV 5	CAATCTCAATTCGACCTTCATCCCAT	A
WNV 11	GCCAATGAAATGGGATGGTTGGA	A
WNV 11	GGCATAGTGACAGAAGAGCAAGAT	A
WNV 13	CAACTCCACTCATGAGATGTATTGGG	A
WNV 13	GTAATAGTGTCCCATGGTTTTGAAAGC	A
WNV 15	GAAGTGGCCAAGTGGTGACTTA	A
WNV 15	CCTTCATGATCAGCTCCGTGAA	A
WNV 18	GCGTGTCGTGTTTACCGTGTTA	A
WNV 18	CCCTTGCTTGCACACAAAAGAT	A
YF 1	GGAAAACCCTGGGCGTCAATAT	A
YF 1	CTATTCTTCCGCATCAAGGTCACT	A
YF 3	GACTATTGCCTACCTTGTGGGAA	A
YF 3	GAATAAGTACGCTTGCACGCATT	A
YF 5	GGCACTGTTGTGATGCAGGTTA	A
YF 5	ACCGTGTGAATTCCTTTCCCAAT	A
YF 7	TCCCTCTGCATCCTGACAATAAATG	A
YF 7	CCTAGGAAATTTTCCATCTCCTGGAA	A
YF 9	GGAACCAACCAGAGTGGTCAAC	A
YF 9	GGTATTCTTTCTCAAAGGTTTTCCTGTTC	A
YF 11	AAAGACCAAGGAAGACCTTTTTGGA	A
YF 11	GGCAAGATGAGGGTCCAATGAA	A
YF 12	CCTGGGATGGAACATCATCACTTTTAAA	A
YF 12	GAGTAACTCCAACTTTTCAATCACATCTG	A
YF 14	CAATGAAGCGGTTCAAGACCCTA	A
YF 14	CATCCTGCTGTGTCATCTGCATA	A
YF 16	AGAACCGGACTCCACACTGA	A
YF 16	TTTGTGTTTTGTCATCCAAAGGTCT	A
ZaiV 3	GCATGAATGCACCAGATGACTTGA	A
ZaiV 3	TCTTCGTTGATTGGTGTCAGCAT	A
ZaiV 4	CCACAGTTATAGCCATAATTGTAACTCAATATT	A
ZaiV 4	CCTTTGTTCTAGTTGTCATCTTGTTAGACC	A
ZaiV 6	GGCCCTAAAGTGCTAATGAAGC	A
ZaiV 6	GGACGCAACGCTCCGTT	A
adeno B	CGCACTCAGGTTGTCAGTTTCT	B
adeno B	GTTGACCTCATCACCCTGCATA	B
adeno D	CACCGTCGACGACGTGAT	B
adeno D	GCGGGACATGCTGGCTATG	B
adeno E	CGAGTTCTCGCTCACCACTACTA	B
adeno E	TCCATGCTTGTTGTTGTTCCCTA	B
adeno F	GGCGCTGAGAGATAAGCTGAAA	B
adeno F	CTTACTACTCTCGGGTTTCAGCA	B
adeno H	AACCCGGTATTTCAGTATGTGGAATC	B
adeno H	ATGTACTCGTAGGTGTTGGTGTTG	B
adeno J	CACAATATCTTTGAGGAGGAGACTGA	B
adeno J	CCAGGACCACAACTACGATGTG	B
BCV 1	GTGAGCTCCAGCAATCTGCTAA	B
BCV 1	CAATCAGGATTAGACTGAGCTGTTTTTAGA	B
BFV 2	AAATTACAATGTGTCCTGGAGTGACA	B
BFV 2	GGGTCTTTCATCTTCCATATCCTGT	B
BuEbV 10	CAAAATTAATGGAGAGATTAACCGGGTTT	B
BuEbV 10	GTCAGGTAGATGTATTGACAGCAATATCAT	B
BuEbV 2	CGATCCAAACGATGGTGGGTATAATAAC	B
BuEbV 2	CTTTCATTGTCGCCATCGTTGT	B
BuEbV 3	CTGAGCTCTTAACTACAAGCTACCC	B
BuEbV 3	ACCAAGCGTAGAAGAAATAGCTCC	B
BuEbV 4	CACCACCCGTAATCCATATTCGT	B
BuEbV 4	GGCATTATGGGTATGGATCGTATATCAAT	B
BuEbV 6	CAGCATAATGGCCTCTAAAATAAGCTTT	B
BuEbV 6	AGGTAGGCTATAGTAGCTTCTGGTAAAAT	B
BuEbV 9	ACTCTTACATTAAGAGGAACCAATTTCCG	B
BuEbV 9	TACCAAAAGCTCGTCCTACATTTAATTCTT	B
CCHV L3	CCAGAATCTAAGGAAAGAATTGGTGAAGTC	B
CCHV L3	TCATTTCCTAAGTTACCAAGAACCTTGTAC	B
CCHV L5	CAGGCAATGCGCAAAGGATTAG	B
CCHV L5	ACCTCTTGCATACATTTGATATGTTGCTAA	B
CCHV L7	ACAATAAAGAGATGGACAATTTTGACGAAG	B
CCHV L7	TCAAGGCCTGACCTTAGTTCAAATG	B
CCHV L9	GAGCTCTAGTAGTGGTCTTTCCCT	B
CCHV L9	CAGCATCCTCTTGAGGTAGTCTTC	B
ChikV 10	GCCACAAGACCATACTTAGCTCAA	B
ChikV 10	TATGTGGTTGTCCATGTAACGCA	B
CCHV L11	AGAGACCTGTTAGTGCAAGAGACT	B
CCHV L11	AGGTATTTCTACCTGTCTACACAAGTTCT	B
ChikV 12	CGATGCCCGAAAGGAGAAACTC	B
ChikV 12	TGTAGTTATTAGTCCTTCATTTGAGCCC	B
CCHV L13	AGCTTTCACTTCCAATATACACGATATTCA	B
CCHV L13	GCTTCTGTCTGTTTGGATCAGAGAAT	B
ChikV 13	GCGGCATACCTATGGAACGAAC	B
ChikV 13	TGATGTAGTCAAGTGACAATGTTGGT	B
ChikV 14	GGGCGTCGCCATCATCAAATATA	B
ChikV 14	GACACGCATAGCACCACAATTAAA	B
CCHV L15	CCACATTGTCACTGGTGGCATA	B
CCHV L15	GCATGGATGCTTCAAGAGTGGA	B
ChikV 5	GAGATGTTTTTCCTATTCAGCAACTTTGAT	B
ChikV 5	CCCACTGGTGTTGCACTATTCTTAAA	B
ChikV 6	GAGGCGAGTACGGCTATGTC	B
ChikV 6	TAGGTACGGTGCTCATTACCCA	B
ChikV 9	CGCGCTCTACTATCCAAATCATT	B
ChikV 9	CTGCTTCTTTTGATTTGTGTTATTTTGTGG	B
ChpV L L2	TCATCCAAAAAGTTTGAGAAGTCCATGA	B
ChpV L L2	TTTTTCAGGGATCTTGGAGAAGACT	B
ChpV L L4	CATAACAAAGAACCTCGACTTGAACTC	B
ChpV L L4	AGTGTAACAGAACAGTTCTACCACAAC	B
ChpV L L6	TGATCTGATCAGTTAATCTATCTGGTGTCT	B
ChpV L L6	GGTTGGACTTTGATGAACAACTTGT	B
DGBV L1	CCCAAAACTTAAACATGGACTTCTTAGAC	B
DGBV L1	ATGCTTTGATAACATTGAAGCTTCCAAG	B
DGBV L3	CCAGCGCTCTAGAGCTAGGTAA	B
DGBV L3	TGCTCGAACATCCCTAGTGTCT	B
DGBV L5	GTGACCTTTCTTATGCCTTGAACTACA	B
DGBV L5	CCCTATTAATAAATGGCTAGTTAAAGATGAGA	B
DoBeV L2	TACGTTATTTAATACCTGCTGTCACATCTC	B
DoBeV L2	CCCATTCTACGGTCTCAAGGTGTA	B
DoBeV L4	AAAATCTCTTAAAAAGGGCACTTTTAGGC	B
DoBeV L4	GCTTGCATTCTGAATCTTAACTGGAGT	B
DV1 2	CGATGCGTGGGAATAGGCAATA	B
DV1 2	CTTGAACTTAGCACACGTCAGTAGA	B
DV1 3	CAATGAGATGGTGCTGTTGACAATG	B
DV1 3	CCATGCTGAGTCTCAGCTACTTC	B
DV1 4	CGGTTCTATAGGAGGAGTGTTCACA	B
DV1 4	CTGCCCTTCCAATTGATTACACAC	B
DV1 6	TATTTCACACAAACAGCAGGACCAT	B
DV1 6	CATCTAGATCTCATCACTTCTTCAACCATT	B
DV1 7	TGACATTCGTCCAAACAACCCT	B
DV1 7	TCAGCTGCTCTCTCCAGAGATAAAT	B
DV1 9	TAGTTCTAGCTCCCACAAGGGTT	B
DV1 9	TCTCCTCATCTTGGATAACTGCATTG	B
DV1 10	TGGAAGGAACCAAAATAAAGAAGGTGA	B
DV1 10	CCTTCTTTTGTCCAGATCTCCACA	B
DV1 12	ACAGCTGAACCAACTGAGTAAGC	B
DV1 12	CCATTGGAATTGGCTCCTCATGT	B
DV1 13	CATGAACACAAGTCAACATGGCAT	B
DV1 13	GACTTTTCTTGTGAACTCCTCTCTTGTA	B
DV1 15	CCCAAATTTGGCCGAGAGAGTT	B
DV1 15	ACCTTGTGACACTCTAGCCCTA	B
DV1 16	ACTTGAGATTAGCGGCTAATGCTATC	B
DV1 16	TGTCATGTAGTCTAGATAATTCTCATTCCCA	B
DV1 18	TCTTTCTAGCACATGCCATAGGAAC	B
DV1 18	CAAACGTTCGTCGACACACG	B
DV2 4	GGTATTAGTGGGAATCGTGACACTG	B
DV2 4	TTCAATTCTGATGTTATCTGTTTCCACATAAGA	B
DV2 6	TAAGAACAACTACTGCTTCTGGAAAACTC	B
DV2 6	CCATGCCTATGTCATCCGTCAT	B
DV2 8	ACTGACCATACTCATTAGAACAGGACT	B
DV2 8	TCTCTTCCCTTTATGCATTAGAACAGC	B
DV2 9	GCCATAAAACGAGGCTTGAGAAC	B
DV2 9	CTCGTCCATGATTGGTGCATTG	B
DV2 10	CACACTGGAAAGAAGCCAAGATG	B
DV2 10	CTTTTCTCCTTCTTTTGTCCAGATTTCC	B
DV2 12	TCTCTTTTCCATCATGAAGAACACAACA	B
DV2 12	TCAGGCCTTTGACTTCTCTTACATTT	B
DV2 13	AGTGGTCAGACTACTGACAAAACC	B
DV2 13	TACACATCCTGGGTGTCTTTTTCTTT	B
DV2 15	CCAATATGGAAGCCCAACTAATCAGA	B
DV2 15	GTTTCTGCATGGAACTACAAGTACG	B
DV2 16	CAACGGAAGACATGTTGACAGTC	B
DV2 16	CTTTTTACCACAGGACTCCTGCTT	B
DV2 19	GTATGAAGGAGAAGGTGCACCAT	B
DV2 19	CCGCTAAAAGCAACACCATAGATT	B
DV2 20	ATGGCTCAAGCTAAAAGAAAAACAAGAC	B
DV2 20	CCACAGTCTTCAGTCACCACTAC	B
DV3 1	GGCCATTAAGGTCCTAAAAGGCT	B
DV3 1	CTCTTTCATTCTTTCCCACAATCATGC	B
DV3 3	GAAGATGCACCTTGTAAGATTCCCT	B
DV3 3	CCAGGAGACTCCACTAAATAAGGC	B
DV3 5	GCAACTGCCAGAGGACATTGAA	B
DV3 5	GCTAGGATGCTCACAAGTCCAAC	B
DV3 6	GGGACTTCAGGATCTCCCATCA	B
DV3 6	CTCTTTCCCTGTGTGTGCAGAT	B
DV3 7	CTGGCTAGCCCATAAAGTAGCAT	B
DV3 7	CTTCTTTTCTCCTTCCTTTGTCCAGAT	B
DV3 9	CATGGGCCTTGTGTGAAGTTCTA	B
DV3 9	CCTCTTTTTAACCCTTCTTTGGCTTCT	B
DV3 11	CCTATGTCAACATATGGATGGAACATAGT	B
DV3 11	CAGTAACAGTCTGGATACCATGTTGA	B
DV3 13	AGGATGAACTAATAGGAAGAGCGAGAA	B
DV3 13	CTTCCCTAGATATGGAACATTTTCCCAA	B
DV4 1	CCTTCAAGGGTGGTGAAGAGAT	B
DV4 1	CCTTTCATGTTTTGCTACTATCATAAGGG	B
DV4 2	ATCAAGACAACAGCCAAGGAAGTGA	B
DV4 2	CCTACTACATGGGTGTCTCCGTT	B
DV4 5	TCAAGAGAGACAGCACTGATGGTA	B
DV4 5	GGGCCAAGATCTTTTTGAGGCT	B
DV4 6	CGGAAATGGAGTAGTCACTAAATCAGG	B
DV4 6	CCTGGTTGATGATAAAAGTCTTGTTGTGA	B
DV4 7	AGTCAAGCCATTGATGGAGAGTTC	B
DV4 7	GTCTAACCATTTTGGCCTGAGTTTTT	B
DV4 9	GGACCAGCCTTAACTCTATGGGA	B
DV4 9	CCCTTTTGGCTTTATCATCCCTCT	B
DV4 13	ACAAGCAGGACAACATGGTCAA	B
DV4 13	GGCCTGACTTCAATGGTCTCTT	B
DV4 15	GGTGTCATGGAGTGGGAAAGAATC	B
DV4 15	ACTGGAGGTGTGAGTGCTCTAT	B
GuanaV L1	ACCAAAGTTTAGAAGAATTGATCCCACT	B
GuanaV L1	GGAGAACAAGTGGAAGATATGTATTCCAT	B
GuanaV L3	GACAAAGAACCTTGATTTAAACTCAGCA	B
GuanaV L3	TGTGTGAAGAGTTCTTTCACCAGAAATTAT	B
GuanaV L5	TCACCGATAATCAGACCTGCTTTTT	B
GuanaV L5	TGTTCAGACAGATAGAAAGTCCCTACTAC	B
HepA 10	AGAAATTGATCCCATGGCAGTGAT	B
HepA 10	TCCATTATCATCAAGCCAAATCAAATCTCT	B
HepA 2	ACACAGGGAGAAAAATTTTTCCTAATCCA	B
HepA 2	GATACTGTGGATCTTTGAAATGATATGCG	B
HepA 4	AACGTTGCTTCCCATGTTAGAGT	B
HepA 4	GAGACCTTCCCATAAACTTGTAAATAGACA	B
HepA 6	GGAGTTCTTACTGGAAGGTTGGT	B
HepA 6	AATCCAAGAAAGTTCTACACTCTGCTATC	B
HepA 8	ATGAAGATTGGTCAGATTTTTGTCAATTGG	B
HepA 8	TCATCACTAAGGAACTAAGTAGATCCATCA	B
HepB 1	CCTTATCGTCAATCTTCTCGAGGAT	B
HepB 1	AATTAGAGGACAAACGGGCAACATA	B
HepB 3	CATCGACCCTTATAAAGAATTTGGAGCT	B
HepB 3	CGAATCCACACTCCGAAAGACA	B
HepC 6	GGCTGAAAGCTTACTTCGACACA	B
HepC 6	CCAAGACCCACGTACTTGTCAC	B
HepC 7	CGGGAGCTCTTGTAGCATTCAA	B
HepC 7	TATCCAGTCCCAGATGTCCCTTAG	B
HepC 8	CAAGGCCACCTGCACTATACAA	B
HepC 8	AGTTCCATTGGCTTCCTTTTCCT	B
HepC 9	CGAAGTTCGGGTATAGTGCGAA	B
HepC 9	GCAGCGGGTGTCATATGAGAAC	B
HepD 2	CGAGTGGAAACCCGCTTTATTC	B
HepD 2	TCGAGAACAAGAGAAAGCAGCTATC	B
HepE 2	CCCTCCCTATTTCCAACCTCATG	B
HepE 2	CGGACTTCTCAAAGAGCCAACT	B
HepE 3	TGGAGAGAGCACACTTTACACC	B
HepE 3	TTAGAGCCATCCGGGTAGGTAAA	B
HepE 5	TCTACAATGCCTCCCACTCTGA	B
HepE 5	AAAAGGGCACAGAAGGTCTTACTC	B
HepE 7	GGCCACCTCTGGTCTTGTTATG	B
HepE 7	CGACGAAATCAATTCTGTCGGTAGA	B
HntV L2	GGGCAAATCTTGATGACTTGGTT	B
HntV L2	CTGTATCCTTGGTGCATAATAGTTGATCAT	B
HntV L4	AGTGGGATTTACCCATCATTCATGTC	B
HntV L4	GAAATAAGGTTCTTCCCAGTTCTTACTCAA	B
HntV L6	AAGCGTGCACTTATAGGTTATTCACA	B
HntV L6	CATATGCTGCTTTGCCTGCATT	B
HtlV L2	TCTCAAGAGTGCTCGACAATTAGG	B
HtlV L2	GCAGTAGGCTTGATGTAAAATGCA	B
HtlV M2	GCTCTGCCCGTATGCAAGATAA	B
HtlV M2	CTAATGGAATTGGGTCCAACGAGA	B
HtlV S2	TCAGGAAAATTGGAGAGGTTTCTTCC	B
HtlV S2	GACAGGTACAAGAGCTCATCCAAG	B
JuniV L1	GGTAGATATAATTGTAAGTGCTGCTGGTTT	B
JuniV L1	TCGAGATCAAAGACATTGATTAATGGTGTA	B
JuniV L4	CTATCACACTCTTTGGGCTGACAA	B
JuniV L4	CCTAGCCATATAATGTCTGTCTTGGATATG	B
JuniV L6	TTTGTAGAATTTGTGAAAGAAAGCCCAAA	B
JuniV L6	CATCTAAAAACTTGAGTCTTCCACTATCCA	B
KFV 2	CACAGGCTTGACCATTTTTCTATCAG	B
KFV 2	ACTAGGTCTGGGTTCCATTCCA	B
Lassa 1	CGACCTTGGAGAAGTCAAACTCAC	B
Lassa 1	GGACTCTGTTCAGTTTTACCAGACAATA	B
Lassa 2	GCAGTTTCGAAACAGTGGGTCTT	B
Lassa 2	TAGGGTTGTGCAGAACACTAGGTA	B
Lassa 3	TTATGCAAAGCCGCAGCAACAA	B
Lassa 3	GTATTCTGCACAACACCTCAGACT	B
Lassa 4	CACTTATCCTGACATCATCAGCCAA	B
Lassa 4	TGGTGGAAGAAAAACTCTTAATAAGGCTAA	B
Lassa 6	GAAGCACCTGTATTTTTGTCTTTAGTTCTT	B
Lassa 6	TGAACAGTTAACATACCAGTTTCGAAGAG	B
Lassa 8	GCCCGACCTTTGAGAAATCAAA	B
Lassa 8	GTACAATGCCAAAAGATTCTGTGCA	B
Lassa 12	TACCTTTGGTTCCAGAAACTTTTCAAAAC	B
Lassa 12	GGCAGTTGAACAATATTAGATCTTTGACAA	B
Lassa 14	TCATGGAGAATTCTCTCCACAGACT	B
Lassa 14	GGATCCTAGGCATTAAGGCTATCCA	B
Lassa 16	GTTGGCTTCAAGGGAAAATAGTCG	B
Lassa 16	CATCTGGCTTTGTGGGACTATGTA	B
Lassa 18	CATCAGAAAGCTTGCCCATATCAAAC	B
Lassa 18	AGTAAATGACTTGGATGAAATTGTCCCAA	B
Lassa 21	GCATACAGAAACCTCAGTATCGGT	B
Lassa 21	TGAAGAGTCAGAATATAGTAGGCTTTGTGA	B
Lassa 23	GTCCTCCAGCAATTTAGATGCTGT	B
Lassa 23	TCCATTGCCTCCGGTTTTGTAG	B
Lassa 25	ACAGTTTTCCTGTGTCAAACTTAAAGTTC	B
Lassa 25	GTGAACCATCAATCAATGATTTGGATGAA	B
Lassa 27	CTCTACACCTCCTCTCTAACCACT	B
Lassa 27	AGGTTGTGGTTCAGGAGGATACA	B
LepSp 1	GGGTGAGTAACACGTGGGTAAT	B
LepSp 1	GGTACCATCATCACATTGCTGCT	B
LepSp 2	TGGTTTAATTCGATGATACGCGAGAA	B
LepSp 2	AGTTGCAGACTCCAATCTGAACTG	B
LloV 1	GCAGTGTCCTTGACTAAGGTTGA	B
LloV 1	TAACGATTCATGATCACAGGATACTCAAAG	B
LloV 3	CAGAGAAACCTCCACGGCATAT	B
LloV 3	TGTTCTCAGTTTGTGTTGATTTGTTGG	B
LloV 5	CGCAGAGCTTCCAAGTCCTATT	B
LloV 5	GGCAAAACTCAGCCTCTCTTGA	B
LloV 7	AGGGACCACTATCCCATGTGAA	B
LloV 7	GTTGGTTGTTCGTTGTTCGGAT	B
LloV 8	CCAAGGCATCTCCCAGAGAAAC	B
LloV 8	ACATTGATCGAGCACTATTGGTGAT	B
LloV 10	TTGATAGTATAGAGGATCGGCTTCCAA	B
LloV 10	AAGGCCTTTTTGATCAGTTTGGTG	B
LujoV L2	CCCAGGAATCAGTTCAACCATGA	B
LujoV L2	TATCTAGAGTGTCTTCTGCTGATGCA	B
LujoV L4	GAATCTTGACTTAAATTCTGCAACGAACT	B
LujoV L4	GTGTCATTAACACAAAAACAGAAGAGTTCA	B
LujoV L6	CTTTGGTTCCAAGAATTTTTCAAAGCATTT	B
LujoV L6	CTGGAAGGCTGCATTGATGAAA	B
MachV L1	GGGAAAATCCACCTAAATCCAAGGT	B
MachV L1	TGAAGGCTGAGAATGTCATTGTGG	B
MachV L3	GGTGTTTCTTCACCCATGACAAAA	B
MachV L3	CTTCCATCAGACCATGCAGTTAAATG	B
MachV L5	TCCAGCACTCTATCATTCACTAACATAAC	B
MachV L5	ATCGAGCTTAGGTGCTCATCTAGA	B
MayoV 2	ATTTCTGGTATGTAAAACCACTGACACTATT	B
MayoV 2	GCTTGTGACACCACTGGGAT	B
MayoV 3	GGCCCTGAACACCGATGA	B
MayoV 3	CTCCGACCACAGTTGTTTTGTAC	B
MayoV 4	GTGTGTTGGGCCAAGTGC	B
MayoV 4	CGCTGTCCAAATCCGCC	B
MayoV 5	CGCTCCCGCTTACACTGTTAAA	B
MayoV 5	TTCAGCCTCAGATGTGTTGTTAAAATTTG	B
MayoV 6	CAGTAGCTCCCTAAGCACCTTT	B
MayoV 6	CTGGTCTTGGCATACAGCTTCTAG	B
MayoV 8	GCATGTTCCTTACACTTTTTATCAACACC	B
MayoV 8	TTTTGACTTCGTCATACAAAGCCCTA	B
MRBGV 2	TCTTCCACCTCCTCCATTGTACA	B
MRBGV 2	CTTAGCTGAGACAGGATTTTGGTATTCT	B
MRBGV 3	GGCCCTGAAAATCTAATTCTCACTG	B
MRBGV 3	GCCGAGGATCACACAAAGATAAATATGTT	B
MRBGV 5	CCAACTTGGGCATCTTACTACTATTGT	B
MRBGV 5	CAAGAAACTGTGCAACAAGAAATCTCT	B
mumps L1	GGTACATTTAAACTCACCCATCGTTAGA	B
mumps L1	CTGATGTGTAATACAACCCGTTCTAGA	B
mumps L3	CAAATGCTTTGATGCATCACCTGA	B
mumps L3	GCATGATTGGCCAGCAATGATT	B
mumps L5	GCTTCCACTCGTGTTAATCTCACA	B
mumps L5	GGACAGGAAGCAAAGGAGGATTTA	B
mumps NP	ATGACCTCCCTCCAACCATAAATAATG	B
mumps NP	ACTTTCCAATGTCACCCACCATT	B
NYHV M2	TTCTGGGTAAACATTCAGAGCCTTTATT	B
NYHV M2	AGTCTTTTTATCACAAACACTATGGTTTGA	B
NYHV M3	GAATCCACAGAGAGTGCTCTTCA	B
NYHV M3	GTCAGTCTTCATAGGCACAATACCTAC	B
NYHV M4	CACACCATCTGTAAAGGTTTGTTTGATT	B
NYHV M4	TACTGGTAATGTGCGGTTCTGTTAC	B
NYHV M6	GTAGGGAAAGGTGGGCATTCTA	B
NYHV M6	TTAAGGTTATAAGGCTATAAACATGCTGTATT	B
OHF 2	GCACGCATTTGGAAAATAGGGA	B
OHF 2	GGCTTTCTTTTTCGCCTCACAT	B
OHF 3	CATAACACCAAATCCAACAATGGAAAGT	B
OHF 3	GGATCCTCGGCAGAAATCCAAC	B
OHF 5	AGAGGAGGTTGATGGGAAAGTTG	B
OHF 5	CGACTTGTCACGTTGGACACAT	B
OroV L1	CATAAGGCAAGGAAGGTGCGA	B
OroV L1	CTGCATGCTGATATTTAATGTAATCGGC	B
OroV L3	ACATCAATATCAATTACGAAAACTATGCTCTCT	B
OroV L3	AAAATGGCAGATAGATTTGGTTTAAATATTCTT	B
OYYV 1	CAGACTCAACCATTCTAGACATTGGTC	B
OYYV 1	CCTGTAGATCATTAATTTTTCCGGAGATGT	B
OYYV 3	GCTTGCGGAGCAGGTAAAAA	B
OYYV 3	CATGATATGGTGGGCTAGTTAAGTCG	B
OYYV 6	GCCGAAGACTTCGATGCAATCA	B
OYYV 6	TGAAGTAGTCAATCTCTCCTCCAACA	B
OYYV 8	CGATTGGACGAAGCTACGGTAT	B
OYYV 8	ATGCACTTCTATTTCCTCAGCAGTT	B
OYYV 9	CCAAGAGGAGCAATCAAAGTCACA	B
OYYV 9	GTGTTCTGTTTTCTCTACCCTTACCA	B
PichV L1	GCAAAGAGGTCAGGAAGAGACATG	B
PichV L1	TGAGGACAATGAGTCAGTGGAGA	B
PichV L3	AAGCTCACCAAACCAAAAATATTTCTTGA	B
PichV L3	TCAATCAGGAGGAACTTCCCTACA	B
PichV L6	AGTGATGATGAAATCATGCTGTCCTT	B
PichV L6	GCTGAAAGTTCGCTTTGCAATG	B
PichV L8	TCATTAGACTGTGATGGCTATCTACTGT	B
PichV L8	AATGATGACCACCTTTGAGTCCAA	B
Pova	ATTTCACAAAACTCCCTTAACCCTACAA	B
Pova	CAAAGCACAGTTGAAAGATCACCTT	B
Pova	ACATCTGAGGGAACGTTGATGAC	B
Pova	CACATATCATGTAGTTTAGCTCTGAACAGA	B
Pova	CCTGGATGTGCTACTGGTGTTC	B
Pova	GCATAAATTGTCTTCTCATCAATTGTGCTT	B
PTV L1	AGATTATTATTGATTTGAACCTCGACTCATTGA	B
PTV L1	ACCAACTATACCAAACTTAGATGACAGC	B
PTV L5	GGATCCTGGGCTAGGTTTCTTCT	B
PTV L5	GGACCTTCTCAGCTATCCTTAACATTATTT	B
PTV L8	ACATGGCTAAGGAAGACTTCAATGAG	B
PTV L8	AGTCCTATCCTATCAAATCATCATCTGGAT	B
PuumV L1	CTCCGAGATAGAGAAATTTACTACAAATGGAA	B
PuumV L1	CAGCAGTCACTGTGACCTCAATAA	B
PuumV L2	GCAGTTAGGACTGATGGTTCAAACA	B
PuumV L2	GTGTCCATATTTGGATGCATGTATTTCTTC	B
PuumV L5	CCCTCCTTAATGTCAAGGGTAATTTATAAG	B
PuumV L5	TCTGGTTTGACTGAAATAGGGTTTATCC	B
PuumV L7	AACTCAGCAAATCCAAGCTGGTA	B
PuumV L7	GGCTGTCCCATATAATCTCTCTACCT	B
PuumV L9	AAGGATTGTAATTGTGCAAGGGAGTA	B
PuumV L9	ACAGGTAAAACTCCTCTTGAACAGAATG	B
PuumV L11	AACTGATGGATCAAATATCTCAACACAGT	B
PuumV L11	GTGTCCATACTTAGATGCATGTAGCT	B
PuumV L13	ACTGTTAGGTTTAACAGTAGACCAGTCA	B
PuumV L13	GCCATAACCTGGGATTTGGCAT	B
ReEbV 1	CTATTCTGTAACTTTCCCTGGTTGTGA	B
ReEbV 1	CCCTTGTTCGACTTAGTCAAGATGTAC	B
ReEbV 2	CTCACCAGTGCACGAAGAGGACA	B
ReEbV 2	TAGCTTCAAATGGACCTTGAGTTCTC	B
ReEbV 4	TAGCAGATGGTGACTCTCCTCAA	B
ReEbV 4	AGACAGAACAAGAAGCAAGATGTTATCA	B
ReEbV 6	CGAATCCTAGGACCATCTTGTTGT	B
ReEbV 6	GGTCAGCATTCAAGTAAACCTTAGAGATA	B
ReEbV 7	CTTAAGGCCTCATCCGAATCTTCA	B
ReEbV 7	ATAATCTTTTTAGTTGAGATCGACTCGCTT	B
ReEbV 9	CTTAATCACCCTCCGTTATTCTCTACG	B
ReEbV 9	ATGGTAGCTTCCCAAATGTTCGT	B
Reo L1	GCTCCATTGGAGAAGTTTGTATTGG	B
Reo L1	AGTCTTCAAGATGAACCACGCAT	B
Reo L3	GCTAATGAGTTATCGAGATCTGGAAATGT	B
Reo L3	CATGGAGCAGTTGAGCAGTTTT	B
Reo M3	GGACGCCATAACTGCCTTCATT	B
Reo M3	AAGTACGACTGATCTGCTGCTAAC	B
Reo S2	CTTAGCACGCGACCCTAGATTT	B
Reo S2	GAGCAGGAGAGAATCCACACTT	B
Reo S4	GTGGAGTTAAATTGGCTTCAAGTTGAC	B
Reo S4	CCCAAAATGGCCAAAATCTCGAG	B
RVFV L1	CGCCCAATCATGGATTCTATATTATCAAAA	B
RVFV L1	TGTACATGCCAGATGTAGTTTTAATGATCA	B
RVFV L3	TGAAAATTCCTGAGACACATGGCAT	B
RVFV L3	GTATTCCCTGCATCATCCCTGT	B
RVFV L5	TTGGGCCAGCCCATTACAAGGA	B
RVFV L5	CGCCCAATATTGTAGCACTATGC	B
RVFV M2	ACTTGTTTTGTCAGTCAAGTGAGGA	B
RVFV M2	CACTCATAAGCAGAGCAAAATGCTG	B
RVFV M4	TCTATCACATCCACAGGAACTGGA	B
RVFV M4	AAAAAGAGCCCAATTGATAATGCAACA	B
RVFV S2	CCACTTAGGCTGCTGTCTTGTA	B
RVFV S2	TTCCTGTCACTGGGACTACCAT	B
SaaV L2	AATTTCCGGTATTTAATACCTGCTGTCA	B
SaaV L2	GCCCATTCTACAGTCTCAAGGT	B
SaaV L4	AACGAGCCCTTTTAGGTTATATACACAAAA	B
SaaV L4	GTGCTGTTTTGCCTGCATTCTA	B
SabiaV L1	TGGTGAAATCAAGTGTTACAGATTCCA	B
SabiaV L1	TCAGACATCTTAAAGACTCTCACTAGTGAA	B
SabiaV L3	AAAAATCTCGATTTGAACTCAGCAACA	B
SabiaV L3	CACAGAGGAATTTTATCATAGCTACCTTCA	B
SabiaV L5	TGTCCAACTATTAATCCTGCATTCTTTAGG	B
SabiaV L5	GCTGTCTCAGTTAATCACATTAGGCT	B
SeoV L10	TTTTTACAGGATGAGAGTGCTTACACA	B
SeoV L10	CTAAGTCAAGGGAGTCAAACTGATCC	B
SeoV L2	GAGTTGGGTTTCAAGAGGATTATCTATTGA	B
SeoV L2	CTCAAACTGATCCACAACAGATTCAC	B
SeoV L3	CCTAGGATTCAATTTAACCCTACCCAAAAT	B
SeoV L3	CCAATATGCCATGCTGTAGTCTTTTT	B
SeoV L6	GGCTCTTCAAGTTTCTAATGGACCT	B
SeoV L6	CTGTTTTGCTTGCATCCTAAATCTGAG	B
SeoV L8	TGACTTACTTAGACTGATAAACCCAGCTA	B
SeoV L8	CCCTTGACACCCAGCTCTTTAT	B
SeoV L9	AGGGATCTGAAGGAGTTTACTATTAATTCATTG	B
SeoV L9	GAGGAACCTGTTATTCGATAGTTGTCAG	B
SFS L1	CAATGTTGATGGAGATGGTGTCATG	B
SFS L1	GCTCGAGCTTGTGTCACACTAG	B
SFS L3	AGGATGTTCTATGTTCACAAACAAGTACA	B
SFS L3	CTCATCCGAACATGGGAAACTACA	B
SFS L4	CGGGTTTGTGGTTAGGCAGAAA	B
SFS L4	CCCAACACTAGACCTGGCCATATA	B
SFS L6	CTCTAACACTGCTGGAGGACAAAT	B
SFS L6	GCTGATAATCACTTGAAGCTCCTTAGTG	B
SFS L8	CAAAGTGTCATATGATGATGCTGAATTTGA	B
SFS L8	CTCTCTGGCTAGCCAGTCAGATA	B
SFTS 2	TAGAGGTCAATAGATGTGAGGCTATTGA	B
SFTS 2	CCTGACGGGCACTTGAACTTAA	B
SFTS 4	CTACAGGTATATCTCCTTAGGAAGCATCT	B
SFTS 4	TCCATGTCGCTGAGCAATTTCT	B
SFTS 6	AGTCTTATTTCGTCTCGAAACTCAAGG	B
SFTS 6	GGGTTAGAAGGTTGGAGTAATCCTC	B
SFTS 8	GTTCATGGTCTTGAATGGCCCATA	B
SFTS 8	CCTAGCATCACTACTGAGCCTGAT	B
SiBiV 2	TAGTGTACAACGAAAGAGAGTTTGTGAAT	B
SiBiV 2	TCTTTCTTTCCGCTGGTGACAA	B
SiBiV 4	TGAGCGTTTGCTTTCAGGGTTA	B
SiBiV 4	CGTTTTGCAACGTGTTCTGCATA	B
SuEbV 1	GCAAAGGTATGTGGGTCGTATTGT	B
SuEbV 1	CTCACCTTCTCTTAGGACTTGAGATAGTATT	B
SuEbV 10	GTGAAAGGTTCCTGGTTCAAACTTTATAC	B
SuEbV 10	GTAGTCCCTTGCATATTGTTTTTACACTTG	B
SuEbV 7	ATCAAATAGGGTGTGTATCTCTTTTACATATTG	B
SuEbV 7	CCTATAAAATTAATGGACCCGTATAATCAAGGT	B
TFEbV 2	TGTTCTTTTTGACCTTGAAGATGGTGA	B
TFEbV 2	GCTGGTGGAGCAGTGGTATTTTT	B
TFEbV 4	AGCCTTGCTGAAGGTGATTCTC	B
TFEbV 4	TTGGTTTTTCATGTCTCTTATCCCGAA	B
TFEbV 6	CCAAATCAGAATGATGGCAGCAA	B
TFEbV 6	TCAAGTGTATTTGTGGTCCTAGCATAAAAT	B
TFEbV 8	CCGGAGTGCATAACGATCATGT	B
TFEbV 8	TGATTAAGACATCTGCTGTAGAGATGGA	B
TFEbV 10	CAAAGACAAAGTCGAACCCAAACATA	B
TFEbV 10	GTGTCCTGGTACCATTGTATAACTATGTG	B
TosV L1	TCAGTTGGGCTATCTCCAAGAATTAATTC	B
TosV L1	TGATATGAGTGAGATGTTTGACATGATGTTAG	B
TosV L3	ATGGCCAGTCTCAGTCTCAATG	B
TosV L3	CTTCTGAGCTTGCTGATGGC	B
TosV L7	AGAGCCATAATGAATTCAAGCCTGAAA	B
TosV L7	CCATGACTTTACAGACAGCATTTCC	B
TosV L9	AGGGCCATGCAAGTAGAGAAAA	B
TosV L9	CAAATGAGATGGCATACCCTCCTT	B
TulaV 2	CCTGCAGTGACCTCGCTTTATT	B
TulaV 2	GCCCATTCGACTGTCTCTAAATGTATTTTT	B
TulaV 4	GCTGACAAGAATGTCTTAAAGAATGCA	B
TulaV 4	CATCCTGAATCTTAGTTGAAGTGGTGA	B
UukV L2	ATAGGAACAGAGAGGAGAGCTTGAAC	B
UukV L2	ATCCTCATCACACCTTTCAACTGTT	B
UukV L3	CTCAAAAGATGCTGGATGGTCTCA	B
UukV L3	CCTTTGCAAGATGTTGAGCAGT	B
UukV L4	CCAACCGACAACAGGGTCTTAA	B
UukV L4	ACGGTTGGTTGTAAACTCAACCA	B
UukV L6	ACGCCAAGATGCTTTTAGCGATA	B
UukV L6	CTTGCTGCCATCCAATCTCTGA	B
VACWR011	ATGGAATTCGATCCTGCCAAAATC	B
VACWR011	TGATTGAACAATCACATCGGTTATCCA	B
VACWR078	ACGGTGGGAGAATAGACATGATAGATAAT	B
VACWR078	ATTCAGTTTCATCGATAAAGGATACCGTT	B
VACWR110	CACGTATACCACTATGGATACATTGATAGC	B
VACWR110	TGAAACTCTTTTTATAGCGTCTTCGAATGA	B
VACWR129	GAATACAGAGCTAGATTTATCGGTGGTT	B
VACWR129	CAAACATGATGAGATGTTTATATGTTGGCA	B
VACWR176	CGCATCCGTTTGTACATGTAATGATT	B
VACWR176	TGAGAGAGTACTGGTTTCATGTTTCTACTA	B
WNV 6	GGCGTGTCGAGATTGACTTTGA	B
WNV 6	AAGCATGATAGCTGGAATGCTGA	B
WNV 10	GTGTGAAACCCACCATTATTGAGGA	B
WNV 10	CTGCTGCCACTTTGTAAGCAAG	B
WNV 12	AGCAGTCACCCTATGGGAGAAT	B
WNV 12	CCTTTCCACTAACCACCGTAATTTC	B
WNV 14	CGCTCTTGGAGCAATGTTTGAA	B
WNV 14	GCGTAGATCTTTCCTCCAGGTT	B
WNV 17	ACCCGAGCAGTGCTGGA	B
WNV 17	CTTTCCCTTGAAAGTTAGAGAGGGTAAC	B
WNV 19	TCTTGGAACTGCAGTATACAGGAAC	B
WNV 19	CCTCCAAACACTTGATGTATAGCCTTC	B
WNV 20	TGGAAGACTTCGGATTTGGACTC	B
WNV 20	AGTAGTCAAAATCTAATTCAACTCTGCCTT	B
YF 2	GGAAAACGTTAGAGTCGCATATGGT	B
YF 2	CAGGGTAGCTGAAACCCAAGTT	B
YF 4	GCAGGAAAACTGGAATACCGACA	B
YF 4	AGGTTGTTGTCATTTGTATCCTTTGTGA	B
YF 6	CGTTTTCAAACCGGGTTTGGAA	B
YF 6	GTCCATTCGTCTGGACCTTGTA	B
YF 8	GCCAAGCCTATTTAAAGTTAGGAATGGA	B
YF 8	GCTTCCTTCATTTCAGAGAGAACAACT	B
YF 10	GCAATAAAAGGGCCACTCCGTAT	B
YF 10	AGCACCACTTTCGGTCATTCAT	B
YF 12	AGTTTGAGCTGTACAAAAGGACAGAT	B
YF 12	CTCCAGGCGGTGAATATCAGTC	B
YF 13	ATAGGCACACGCAGCGTAGAAA	B
YF 13	GCCAACGGTTTACCACCTTCAT	B
YF 15	GGATCAGGGCAAGTTGTGACAT	B
YF 15	GAATGGGACACTTTCCCAGTCT	B
ZaiV 3	ACACAATCCAGGCCAACTCAAAATA	B
ZaiV 3	TCCTGATCTTGTCGCTCATCTTG	B
ZaiV 5	TTGGGAAAAGATAGCAACTCATTGGAT	B
ZaiV 5	GTAACGTACCCTGTAGTTCAGCA	B
ZaiV 6	GATGACACTCCAACAGGATCAAAC	B
ZaiV 6	ACTTCGATACCCATAATATTTTTGGTTGGA	B
