# Supplementary material for: Development and preliminary evaluation of a multiplexed amplification and next generation sequencing method for viral hemorrhagic fever diagnostics
Source: PLoS Negl Trop Dis. 2017 Nov 20;11(11):e0006075. doi: 10.1371/journal.pntd.0006075 (PMC5714388; doi:10.1371/journal.pntd.0006075)
Supplement: S2 Table — (XLS) [file pntd.0006075.s002.xls]

## Sheet: data
Yellow Fever Virus	Genome equivalents	Amplification	Virus reads	Total reads	Off-target viral reads	# in 1 mio	Ratio
	1000	No	1	30672	0	32.603	3.2603e-05
		Yes	4640	54911	2	84500.4	0.0845004
	100	No	0	17892	0	0	0
		Yes	5558	118612	3	46858.7	0.0468587
	10	No	0	1	0	0	0
		Yes	2102	159982	10	13139	0.013139
	1	No	0	23976	0	0	0
		Yes	94	141779	2	663.004	0.000663004
	HeLa cells	No	0	34442	0	0	0
		Yes	0	242418	0	0	0
	Reagent-only control	No	0	98	0	0	0
		Yes	0	242418	0	0	0
Crimean-Congo
Hemorrhagic Fever Virus	1000	No	39	35689	0	1008.71	0.00109277
		Yes	8472	32762	1	249161	0.258592
	100	No	3	20357	1	192174	0.199059
		Yes	31862	160063	0	147.369	0.0001474
	10	No	0	6405	0	0	0
		Yes	13146	52620	0	241258	0.249829
	1	No	0	14037	1	0	0
		Yes	19299	109854	0	169916	0.175679
	HeLa cells	No	0	9585	0	0	0
		Yes	8	205629	10	38.905	3.8905e-05
	Reagent-only control	No	0	13	1	0	0
		Yes	5	15793	7	316.596	0.000316596
Rify Valley Fever Virus
	1000	No	5	150230	0	33.2823	3.32823e-05
		Yes	185015	539821	0	342734	0.342734
	100	No	3	313599	0	9.56636	9.56636e-06
		Yes	117807	330444	1	356511	0.356511
	10	No	6	267695	0	22.4136	2.24136e-05
		Yes	55655	283256	2	196483	0.196483
	1	No	0	272487	0	0	0
		Yes	17191	260088	7	66096.9	0.0660969
	HeLa cells	No	0	68187	0	0	0
		Yes	1	351770	0	0	0
Ebola Virus
	1000	No	11	64686	0	170.052	0.000170052
		Yes	58172	209417	0	277781	0.277781
	100	No	0	29.928	1	0	0
		Yes	106170	217709	0	487669	0.487669
	10	No	3	20047	1	149.648	0.000149648
		Yes	77057	139290	0	553213	0.553213
	1	No	2	6278	1	318.573	0.000318573
		Yes	307484	544741	10	564459	0.564459
Chikungunya Virus
	1000	No	1	39359	0	25.4071	2.54071e-05
		Yes	221945	343943	3	645296	0.645296
	100	No	0	3895	0	0	0
		Yes	360484	413412	1	871973	0.871973
	10	No	0	23877	0	0	0
		Yes	160330	276557	1	579736	0.579736
	1	No	0	16906	0	0	0
		Yes	17342	171461	1	101143	0.101143
Junin Virus
	1000	No	0	48954	0	0	0
		Yes	8808	145626	3377	60483.7	0.0604837
	100	No	0	16829	0	0	0
		Yes	98	66109	1	1482.4	0.0014824
	10	No	0	4294	0	0	0
		Yes	5	467254	1	10.7008	1.07008e-05
	1	No	0	2350	0	0	0
		Yes	0	163633	1	0	0
	HeLa cells	Yes	3	73	0	0	0
